# Supplementary material for: C‐reactive protein is a prognostic biomarker in pancreatic ductal adenocarcinoma patients
Source: Asia Pac J Clin Oncol. 2023 Jul 6;21(1):77–86. doi: 10.1111/ajco.13993 (PMC11733851; doi:10.1111/ajco.13993)
Supplement: Supplementary file 1 — Table S1 Clinical information for the ICGC and APGI cohorts includes histo‐subtype, treatment, and survival. [file AJCO-21-77-s001.xlsx]

## Sheet: Supplementary Table 1
Supplementary Table 1. Clinical information for the ICGC and APGI cohorts. Includes histosubtype, treatment and survival.
Public ID	Cohort	Current Status	DSS (months)	DSS	AJCC Pathology Stage
ICGC_0204	APGI_TMA	Dead with disease	37.7425	1	IIB
ICGC_0419	APGI_TMA	Dead with disease	14.663	1	IIB
ICGC_0002	APGI_TMA	Dead with disease	93.6329	1	IIB
ICGC_0004	APGI_TMA	Dead with disease	61.611	1	IB
ICGC_0005	APGI_TMA	Dead with disease	73.5452	1	IIB
ICGC_0008	APGI_TMA	Dead with disease	39.7479	1	IIB
ICGC_0011	APGI_TMA	Alive with no recurrence	99.2877	0	IIA
ICGC_0024	APGI_TMA	Alive with no recurrence	101.753	0	IIB
ICGC_0035	APGI_TMA	Alive with disease	88.7014	0	IIB
ICGC_0047	APGI_TMA	Dead with disease	71.3096	1	IIB
ICGC_0078	APGI_TMA	Dead with disease	24.8548	1	IIA
ICGC_0123	APGI_TMA	Dead with disease	36.8877	1	IIB
ICGC_0179	APGI_TMA	Dead with disease	41.1288	1	IIA
ICGC_0203	APGI_TMA	Alive with disease	51.3863	0	IIB
ICGC_0404	APGI_TMA	Deceased without disease	0.624658	0	IIB
ICGC_0416	APGI_TMA	Dead with disease	13.7425	1	IIB
ICGC_0499	APGI_TMA	Dead with disease	7.82466	1	IV
ICGC_0185	APGI_TMA	Dead with disease	42.1808	1	IIB
ICGC_0201	APGI_TMA	Dead with disease	23.3096	1	IIB
ICGC_0304	APGI_TMA	Dead with disease	59.4411	1	IIB
ICGC_0001	APGI_TMA	Dead with disease	17.1616	1	IIA
ICGC_0003	APGI_TMA	Alive with no recurrence	115.496	0	IIB
ICGC_0010	APGI_TMA	Deceased without disease	16.011	0	IIB
ICGC_0012	APGI_TMA	Dead with disease	34.4548	1	IIB
ICGC_0013	APGI_TMA	Dead with disease	4.43836	1	IIB
ICGC_0014	APGI_TMA	Dead with disease	39.4521	1	IIB
ICGC_0015	APGI_TMA	Dead with disease	10.3562	1	IIB
ICGC_0016	APGI_TMA	Dead with disease	14.8603	1	IV
ICGC_0017	APGI_TMA	Dead with disease	3.64932	1	IIB
ICGC_0018	APGI_TMA	Dead with disease	11.3425	1	IIA
ICGC_0019	APGI_TMA	Dead with disease	28.2082	1	IIB
ICGC_0023	APGI_TMA	Dead with disease	30.9699	1	IIB
ICGC_0027	APGI_TMA	Dead with disease	13.4466	1	IIB
ICGC_0028	APGI_TMA	Dead with disease	16.6685	1	IIB
ICGC_0029	APGI_TMA	Dead with disease	11.8027	1	IV
ICGC_0030	APGI_TMA	Dead with disease	6.44384	1	IIB
ICGC_0032	APGI_TMA	Dead with disease	27.4521	1	IIB
ICGC_0034	APGI_TMA	Deceased without disease	3.02466	0	IV
ICGC_0036	APGI_TMA	Alive with no recurrence	114.575	0	IB
ICGC_0038	APGI_TMA	Dead with disease	6.60822	1	IIB
ICGC_0039	APGI_TMA	Dead with disease	10.2904	1	IIB
ICGC_0040	APGI_TMA	Dead with disease	9.99452	1	IIB
ICGC_0041	APGI_TMA	Dead with disease	65.7534	1	IIB
ICGC_0042	APGI_TMA	Dead with disease	18.1151	1	IIB
ICGC_0043	APGI_TMA	Dead with disease	23.5726	1	IIB
ICGC_0044	APGI_TMA	Alive with no recurrence	113.523	0	IIB
ICGC_0045	APGI_TMA	Deceased without disease	0.920548	0	IIB
ICGC_0046	APGI_TMA	Dead with disease	7.69315	1	IIA
ICGC_0049	APGI_TMA	Dead with disease	16.9644	1	IIB
ICGC_0050	APGI_TMA	Dead with disease	59.6384	1	IIB
ICGC_0056	APGI_TMA	Dead with disease	55.3973	1	IIB
ICGC_0057	APGI_TMA	Dead with disease	11.9342	1	IIB
ICGC_0058	APGI_TMA	Dead with disease	9.20548	1	IIB
ICGC_0060	APGI_TMA	Dead with disease	38.6301	1	IIB
ICGC_0062	APGI_TMA	Deceased without disease	0.0328767	0	IIB
ICGC_0064	APGI_TMA	Dead with disease	14.2685	1	IIA
ICGC_0069	APGI_TMA	Dead with disease	37.611	1	IIB
ICGC_0070	APGI_TMA	Dead with disease	45.7644	1	IIB
ICGC_0073	APGI_TMA	Dead with disease	22.0274	1	IIB
ICGC_0077	APGI_TMA	Dead with disease	18.0493	1	IIB
ICGC_0079	APGI_TMA	Dead with disease	24.526	1	IIB
ICGC_0080	APGI_TMA	Dead with disease	32.3507	1	IIB
ICGC_0081	APGI_TMA	Alive with no recurrence	109.447	0	IIB
ICGC_0083	APGI_TMA	Dead with disease	32.9753	1	IIB
ICGC_0089	APGI_TMA	Dead with disease	13.9068	1	IIA
ICGC_0090	APGI_TMA	Deceased without disease	0.19726	0	IIA
ICGC_0091	APGI_TMA	Deceased without disease	0.263014	0	IIB
ICGC_0092	APGI_TMA	Dead with disease	59.737	1	IIB
ICGC_0093	APGI_TMA	Deceased without disease	4.10959	0	IIB
ICGC_0095	APGI_TMA	Dead with disease	10.5205	1	IIB
ICGC_0096	APGI_TMA	Dead with disease	4.66849	1	IIB
ICGC_0097	APGI_TMA	Deceased without disease	0.986301	0	IIB
ICGC_0101	APGI_TMA	Dead with disease	51.7808	1	IIB
ICGC_0102	APGI_TMA	Dead with disease	13.9726	1	IIA
ICGC_0104	APGI_TMA	Dead with disease	21.4685	1	III
ICGC_0110	APGI_TMA	Dead with disease	4.63562	1	IIB
ICGC_0111	APGI_TMA	Dead with disease	33.863	1	IIB
ICGC_0113	APGI_TMA	Dead with disease	26.1699	1	IV
ICGC_0116	APGI_TMA	Dead with disease	14.8274	1	IIB
ICGC_0117	APGI_TMA	Dead with disease	30.1151	1	IIB
ICGC_0118	APGI_TMA	Dead with disease	15.6822	1	IIB
ICGC_0119	APGI_TMA	Dead with disease	11.2767	1	IIB
ICGC_0121	APGI_TMA	Dead with disease	4.27397	1	IIB
ICGC_0122	APGI_TMA	Alive with no recurrence	38.7616	0	IIB
ICGC_0125	APGI_TMA	Dead with disease	8.41644	1	IB
ICGC_0126	APGI_TMA	Dead with disease	19.2	1	IIB
ICGC_0128	APGI_TMA	Dead with disease	20.9753	1	IIB
ICGC_0130	APGI_TMA	Dead with disease	13.1178	1	IIB
ICGC_0131	APGI_TMA	Deceased without disease	21.5671	0	IIA
ICGC_0132	APGI_TMA	Dead with disease	20.2192	1	IIB
ICGC_0133	APGI_TMA	Dead with disease	48.6247	1	IIB
ICGC_0136	APGI_TMA	Dead with disease	57.3699	1	IIB
ICGC_0138	APGI_TMA	Alive with no recurrence	72.0329	0	IIB
ICGC_0145	APGI_TMA	Dead with disease	16.9315	1	IIB
ICGC_0147	APGI_TMA	Dead with disease	15.8466	1	IIB
ICGC_0148	APGI_TMA	Dead with disease	35.7041	1	IIB
ICGC_0152	APGI_TMA	Dead with disease	22.8493	1	IIB
ICGC_0154	APGI_TMA	Dead with disease	41.5562	1	IIB
ICGC_0157	APGI_TMA	Dead with disease	68.8438	1	IIA
ICGC_0178	APGI_TMA	Dead with disease	10.0274	1	IIB
ICGC_0180	APGI_TMA	Dead with disease	28.4712	1	IIB
ICGC_0182	APGI_TMA	Alive with no recurrence	68.4164	0	IIA
ICGC_0183	APGI_TMA	Alive with no recurrence	70.2247	0	IA
ICGC_0184	APGI_TMA	Dead with disease	49.0849	1	IIB
ICGC_0187	APGI_TMA	Dead with disease	82.4877	1	IIA
ICGC_0189	APGI_TMA	Alive with no recurrence	41.1288	0	IIA
ICGC_0190	APGI_TMA	Dead with disease	3.71507	1	IIB
ICGC_0191	APGI_TMA	Dead with disease	11.7041	1	IIB
ICGC_0193	APGI_TMA	Dead with disease	20.4493	1	IIB
ICGC_0194	APGI_TMA	Dead with disease	9.96164	1	IIB
ICGC_0195	APGI_TMA	Alive with no recurrence	62.2356	0	IIB
ICGC_0197	APGI_TMA	Alive with disease	89.7863	0	IIB
ICGC_0198	APGI_TMA	Dead with disease	39.4192	1	IA
ICGC_0216	APGI_TMA	Dead with disease	42.937	1	IIB
ICGC_0217	APGI_TMA	Dead with disease	61.5452	1	IIB
ICGC_0218	APGI_TMA	Dead with disease	19.2986	1	IIB
ICGC_0225	APGI_TMA	Dead with disease	27.2548	1	IIB
ICGC_0226	APGI_TMA	Alive with no recurrence	46.0932	0	IIB
ICGC_0229	APGI_TMA	Dead with disease	13.5452	1	IIB
ICGC_0233	APGI_TMA	Dead with disease	15.2548	1	IIB
ICGC_0234	APGI_TMA	Dead with disease	39.3205	1	IIA
ICGC_0236	APGI_TMA	Dead with disease	15.1233	1	IIA
ICGC_0237	APGI_TMA	Dead with disease	6.01644	1	IIB
ICGC_0298	APGI_TMA	Dead with disease	19.5945	1	IIB
ICGC_0299	APGI_TMA	Dead with disease	51.9452	1	IIB
ICGC_0302	APGI_TMA	Dead with disease	30.7068	1	IIB
ICGC_0308	APGI_TMA	Dead with disease	21.4356	1	IIB
ICGC_0310	APGI_TMA	Alive with no recurrence	66.1151	0	IIB
ICGC_0311	APGI_TMA	Dead with disease	26.4329	1	IIB
ICGC_0314	APGI_TMA	Deceased without disease	0.328767	0	IIB
ICGC_0323	APGI_TMA	Dead with disease	11.9342	1	IIB
ICGC_0337	APGI_TMA	Dead with disease	13.8082	1	IIB
ICGC_0342	APGI_TMA	Dead with disease	6.2137	1	IIA
ICGC_0351	APGI_TMA	Dead with disease	16.9644	1	IIA
ICGC_0352	APGI_TMA	Alive with no recurrence	28.274	0	IIB
ICGC_0356	APGI_TMA	Alive with no recurrence	67.0356	0	IIA
ICGC_0360	APGI_TMA	Dead with disease	22.3562	1	IIB
ICGC_0361	APGI_TMA	Dead with disease	19.2329	1	IIB
ICGC_0362	APGI_TMA	Dead with disease	12.6904	1	IV
ICGC_0363	APGI_TMA	Alive with no recurrence	73.3808	0	IIB
ICGC_0364	APGI_TMA	Dead with disease	12.7562	1	IIB
ICGC_0396	APGI_TMA	Dead with disease	63.6822	1	IIB
ICGC_0405	APGI_TMA	Dead with disease	24.9863	1	IIB
ICGC_0407	APGI_TMA	Dead with disease	18.1479	1	IIB
ICGC_0408	APGI_TMA	Alive with no recurrence	41.4247	0	IIB
ICGC_0409	APGI_TMA	Dead with disease	9.83014	1	IIA
ICGC_0410	APGI_TMA	Deceased without disease	0.328767	0	IIB
ICGC_0411	APGI_TMA	Dead with disease	13.8411	1	IIB
ICGC_0414	APGI_TMA	Alive with no recurrence	44.3836	0	IIB
ICGC_0418	APGI_TMA	Dead with disease	23.2767	1	IIB
ICGC_0421	APGI_TMA	Dead with disease	21.4027	1	IIB
ICGC_0422	APGI_TMA	Dead with disease	37.7096	1	IIB
ICGC_0487	APGI_TMA	Dead with disease	22.389	1	IIB
ICGC_0490	APGI_TMA	Dead with disease	2.99178	1	IIB
ICGC_0493	APGI_TMA	Dead with disease	11.4411	1	IIA
ICGC_0538	APGI_TMA	Dead with disease	32.0548	1	IIA
ICGC_0542	APGI_TMA	Dead with disease	9.40274	1	IIB
ICGC_0544	APGI_TMA	Dead with disease	25.9397	1	IIB
3657	APGI_TMA	Alive with no recurrence	72.8548	0	IIB
3664	APGI_TMA	Deceased without disease	19.1342	0	IIA
ICGC_0112	APGI_TMA	Dead with disease	11.4082	1	IIA
ICGC_0155	APGI_TMA	Dead with disease	11.9342	1	IIB
ICGC_0066	APGI_TMA	Dead with disease	10.2247	1	IIB
ICGC_0071	APGI_TMA	Dead with disease	16.9973	1	IIB
ICGC_0238	APGI_TMA	Dead with disease	9.33699	1	IIB
ICGC_0219	APGI_TMA	Alive with no recurrence	63.0247	0	IA
ICGC_0540	APGI_TMA	Dead with disease	9.10685	1	IB
ICGC_0129	APGI_TMA	Dead with disease	8.12055	1	IIB
ICGC_0055	APGI_TMA, ICGC_RNA seq	Dead with disease	13.6438	1	IIB
ICGC_0063	APGI_TMA, ICGC_RNA seq	Alive with no recurrence	86.7616	0	IA
ICGC_0105	APGI_TMA, ICGC_RNA seq	Dead with disease	14.137	1	IIA
ICGC_0140	APGI_TMA, ICGC_RNA seq	Dead with disease	53.4247	1	IIA
ICGC_0150	APGI_TMA, ICGC_RNA seq	Alive with no recurrence	91.0685	0	IIA
ICGC_0235	APGI_TMA, ICGC_RNA seq	Dead with disease	17.6548	1	IV
ICGC_0303	APGI_TMA, ICGC_RNA seq	Dead with disease	6.67397	1	IV
ICGC_0309	APGI_TMA, ICGC_RNA seq	Dead with disease	9.76438	1	IIA
ICGC_0395	APGI_TMA, ICGC_RNA seq	Dead with disease	9.53425	1	IA
ICGC_0061	APGI_TMA, ICGC_RNA seq	Dead with disease	31.8904	1	IIB
ICGC_0143	APGI_TMA, ICGC_RNA seq	Alive with no recurrence	72.3288	0	IIA
ICGC_0007	APGI_TMA, ICGC_RNA seq	Deceased without disease	1.8411	0	IIB
ICGC_0020	APGI_TMA, ICGC_RNA seq	Dead with disease	41.3918	1	IIB
ICGC_0021	APGI_TMA, ICGC_RNA seq	Dead with disease	23.5068	1	IIB
ICGC_0026	APGI_TMA, ICGC_RNA seq	Dead with disease	8.54795	1	IIB
ICGC_0031	APGI_TMA, ICGC_RNA seq	Dead with disease	35.4082	1	IIB
ICGC_0033	APGI_TMA, ICGC_RNA seq	Dead with disease	25.2493	1	IIB
ICGC_0048	APGI_TMA, ICGC_RNA seq	Alive with no recurrence	85.7753	0	IIA
ICGC_0052	APGI_TMA, ICGC_RNA seq	Dead with disease	86.7945	1	IIA
ICGC_0053	APGI_TMA, ICGC_RNA seq	Dead with disease	20.0548	1	IV
ICGC_0059	APGI_TMA, ICGC_RNA seq	Dead with disease	49.3479	1	IIB
ICGC_0067	APGI_TMA, ICGC_RNA seq	Dead with disease	16.274	1	IIB
ICGC_0087	APGI_TMA, ICGC_RNA seq	Dead with disease	11.8685	1	IIB
ICGC_0099	APGI_TMA, ICGC_RNA seq	Deceased without disease	0.263014	0	IIA
ICGC_0103	APGI_TMA, ICGC_RNA seq	Dead with disease	35.8685	1	IIB
ICGC_0109	APGI_TMA, ICGC_RNA seq	Dead with disease	30.0164	1	IIA
ICGC_0115	APGI_TMA, ICGC_RNA seq	Dead with disease	0	1	IIB
ICGC_0124	APGI_TMA, ICGC_RNA seq	Dead with disease	15.2877	1	IIB
ICGC_0135	APGI_TMA, ICGC_RNA seq	Dead with disease	66.6411	1	IIA
ICGC_0139	APGI_TMA, ICGC_RNA seq	Dead with disease	75.3863	1	IIB
ICGC_0141	APGI_TMA, ICGC_RNA seq	Dead with disease	12.7562	1	IIA
ICGC_0144	APGI_TMA, ICGC_RNA seq	Alive with no recurrence	71.737	0	IIA
ICGC_0146	APGI_TMA, ICGC_RNA seq	Alive with no recurrence	104.186	0	IB
ICGC_0153	APGI_TMA, ICGC_RNA seq	Dead with disease	13.5452	1	IIB
ICGC_0188	APGI_TMA, ICGC_RNA seq	Dead with disease	7.7589	1	IIB
ICGC_0192	APGI_TMA, ICGC_RNA seq	Dead with disease	3.25479	1	IIA
ICGC_0199	APGI_TMA, ICGC_RNA seq	Dead with disease	17.6548	1	IIB
ICGC_0214	APGI_TMA, ICGC_RNA seq	Dead with disease	13.1507	1	IIB
ICGC_0227	APGI_TMA, ICGC_RNA seq	Dead with disease	9.43562	1	IIB
ICGC_0230	APGI_TMA, ICGC_RNA seq	Dead with disease	8.44932	1	IIB
ICGC_0295	APGI_TMA, ICGC_RNA seq	Alive with no recurrence	58.4548	0	IIB
ICGC_0296	APGI_TMA, ICGC_RNA seq	Alive with no recurrence	84.0329	0	IIA
ICGC_0300	APGI_TMA, ICGC_RNA seq	Dead with disease	60.2959	1	IIA
ICGC_0312	APGI_TMA, ICGC_RNA seq	Dead with disease	14.0384	1	IIB
ICGC_0326	APGI_TMA, ICGC_RNA seq	Dead with disease	8.94247	1	IIA
ICGC_0365	APGI_TMA, ICGC_RNA seq	Dead with disease	22.4548	1	IIB
ICGC_0406	APGI_TMA, ICGC_RNA seq	Alive with no recurrence	65.0301	0	IIA
ICGC_0412	APGI_TMA, ICGC_RNA seq	Dead with disease	67.5945	1	IIB
ICGC_0415	APGI_TMA, ICGC_RNA seq	Alive with disease	78.5753	0	IIB
ICGC_0417	APGI_TMA, ICGC_RNA seq	Dead with disease	16.537	1	IIA
ICGC_0535	APGI_TMA, ICGC_RNA seq	Dead with disease	16.537	1	IIB
ICGC_0536	APGI_TMA, ICGC_RNA seq	Dead with disease	6.6411	1	IIB
ICGC_0037	APGI_TMA, ICGC_RNA seq	Dead with disease	5.06301	1	IIB
ICGC_0051	APGI_TMA, ICGC_RNA seq	Dead with disease	19.8904	1	IIB
ICGC_0054	APGI_TMA, ICGC_RNA seq	Dead with disease	2.86027	1	IIA
ICGC_0134	APGI_TMA, ICGC_RNA seq	Dead with disease	2.49863	1	IIB
ICGC_0313	APGI_TMA, ICGC_RNA seq	Alive with no recurrence	85.3151	0	IV
ICGC_0543	APGI_TMA, ICGC_RNA seq	Dead with disease	5.12877	1	IIA
ICGC_0088	APGI_TMA, ICGC_RNA seq	Dead with disease	49.7425	1	IIA
ICGC_0009	APGI_TMA, ICGC_RNA seq	Dead with disease	13.1178	1	IIA
ICGC_0338	ICGC_RNA seq	Dead with disease	20.7	1	IIB
ICGC_0391	ICGC_RNA seq	Dead with disease	15.8	1	IIB
ICGC_0149	ICGC_RNA seq	Dead with disease	33.3	1	IIA
ICGC_0224	ICGC_RNA seq	Alive with no recurrence	22	0	IA
ICGC_0419	ICGC_RNA seq	Alive with disease	12	0	IIB
ICGC_0502	ICGC_RNA seq	Dead with disease	34.3	1	IIB
ICGC_0006	ICGC_RNA seq	Alive with disease	43	0	IA
ICGC_0025	ICGC_RNA seq	Dead with disease	11.6	1	IIB
ICGC_0066	ICGC_RNA seq	Dead with disease	10.4	1	IIB
ICGC_0075	ICGC_RNA seq	Dead with disease	15.9	1	IIB
ICGC_0108	ICGC_RNA seq	Deceased without disease	14.1	0	IIB
ICGC_0114	ICGC_RNA seq	Dead with disease	16.6	1	IIB
ICGC_0169	ICGC_RNA seq	Alive with disease	28	0	IIB
ICGC_0185	ICGC_RNA seq	Alive with disease	33	0	IIB
ICGC_0201	ICGC_RNA seq	Dead with disease	23.3	1	IIB
ICGC_0205	ICGC_RNA seq	Dead with disease	9.4	1	IB
ICGC_0206	ICGC_RNA seq	Dead with disease	3.6	1	IIB
ICGC_0207	ICGC_RNA seq	Dead with disease	6.8	1	IB
ICGC_0212	ICGC_RNA seq	Dead with disease	19.8	1	IIB
ICGC_0215	ICGC_RNA seq	Dead with disease	23.7	1	IIA
ICGC_0223	ICGC_RNA seq	Dead with disease	7.3	1	IIB
ICGC_0301	ICGC_RNA seq	Alive with no recurrence	18	0	IIB
ICGC_0304	ICGC_RNA seq	Alive with no recurrence	24	0	IIB
ICGC_0315	ICGC_RNA seq	Dead with disease	7.3	1	III
ICGC_0321	ICGC_RNA seq	Alive with no recurrence	38	0	IB
ICGC_0354	ICGC_RNA seq	Dead with disease	3.6	1	IV
ICGC_0392	ICGC_RNA seq	Dead with disease	10.9	1	IIB
ICGC_0420	ICGC_RNA seq	Dead with disease	6.5	1	IIB
ICGC_0486	ICGC_RNA seq	Dead with disease	5	1	IIB
ICGC_0507	ICGC_RNA seq	Dead with disease	50.4	1	IIB
ICGC_0518	ICGC_RNA seq	Deceased without disease	0.9	0	IIB
ICGC_0521	ICGC_RNA seq	Dead with disease	14.1	1	IV
ICGC_0522	ICGC_RNA seq	Dead with disease	15	1	IIB
ICGC_0526	ICGC_RNA seq	Deceased without disease	0	0	IIA
ICGC_0393	ICGC_RNA seq	Alive with no recurrence	2.8	0	IB
GAP0001	GAP study	Dead with disease	30.3244	1	IIa
GAP0001	GAP study	Dead with disease	30.3244	1	IIa
GAP0006	GAP study	Dead with disease	50.2669	1	Ib
GAP0007	GAP study	Dead with disease	10.6776	1	IIb
GAP0009	GAP study	Dead with disease	24.4107	1	Ib
GAP0009	GAP study	Dead with disease	24.4107	1	Ib
GAP0011	GAP study	Dead with disease	37.9466	1	Ib
GAP0014	GAP study	Dead with disease	22.6366	1	IIa
GAP0018	GAP study	Alive with no recurrence	45.1088	0	IIa
GAP0019	GAP study	Dead with disease	5.02669	1	Ib
GAP0022	GAP study	Dead with disease	22.0452	1	Ib
GAP0023	GAP study	Alive with no recurrence	43.729	0	IIa
GAP0027	GAP study	Alive with no recurrence	40.2464	0	Ia
GAP0027	GAP study	Alive with no recurrence	40.2464	0	Ia
GAP0028	GAP study	Alive with no recurrence	42.5791	0	Ib
GAP0029	GAP study	Dead with disease	28.2546	1	Ia
GAP0030	GAP study	Dead with disease	8.73922	1	Ib
GAP0031	GAP study	Dead with disease	8.08214	1	IIa
GAP0031	GAP study	Dead with disease	8.08214	1	IIa
GAP0035	GAP study	Alive with disease	38.5051	0	Ib
GAP0036	GAP study	Dead with disease	26.0205	1	IIa
GAP0039	GAP study	Dead with disease	13.6674	1	Ib
GAP0039	GAP study	Dead with disease	13.6674	1	Ib
GAP0042	GAP study	Dead with disease	10.2505	1	IIb
